# Supplementary material for: Whole-Genome Sequencing of Linezolid-Resistant and Linezolid-Intermediate-Susceptibility Enterococcus faecalis Clinical Isolates in a Mexican Tertiary Care University Hospital
Source: Microorganisms. 2025 Mar 19;13(3):684. doi: 10.3390/microorganisms13030684 (PMC11944505; doi:10.3390/microorganisms13030684)
Supplement: Supplementary file 1 [file microorganisms-13-00684-s001.zip]

Archive with 1 entries (1 files):
- microorganisms-3533814-supplementary.pdf
